# Supplementary material for: Genotypes of Sechium spp. as a Source of Natural Products with Biological Activity
Source: Life (Basel). 2024 Dec 27;15(1):15. doi: 10.3390/life15010015 (PMC11766598; doi:10.3390/life15010015)
Supplement: Supplementary file 1 [file life-15-00015-s001.zip]

Archive with 1 entries (1 files):
- life-3294442-supplementary.pdf
